# Supplementary material for: A Conditioned Behavioral Paradigm for Assessing Onset and Lasting Tinnitus in Rats
Source: PLoS One. 2016 Nov 11;11(11):e0166346. doi: 10.1371/journal.pone.0166346 (PMC5105995; doi:10.1371/journal.pone.0166346)
Supplement: S2 Fig — (XLSX) [file pone.0166346.s002.xlsx]

## Sheet: Figure 1
																X											X
																	X					X
												x 3					x 1						x 1
																			OR
