# Supplementary material for: A Conditioned Behavioral Paradigm for Assessing Onset and Lasting Tinnitus in Rats
Source: PLoS One. 2016 Nov 11;11(11):e0166346. doi: 10.1371/journal.pone.0166346 (PMC5105995; doi:10.1371/journal.pone.0166346)
Supplement: S4 Fig — (XLSX) [file pone.0166346.s004.xlsx]

## Sheet: Fig. 4A - 6-8K
									CI01	CI02	CI03	CI04	CI05	CI06	CI07	CI08	CI09	CI10	CI11	CI12	CI13	CI14	CI15	CI16	CI17	CI18	CI19	CI20	CI21	DS17	DS18	DS19	DS20	DS21	DS22	DS23	DS24	CI22
									10.9231	11.0909	9.66667	9.88889	11.28	9.41176	7.84	12.7027	11.5	12.25	12.0952	11.4706	10.6667	11.8571	13.3947	10.7241	11.8571	8.7931	14.4348	12	13.2	9.35294	10.0417	9.96154	8.15	11.6667	9.7	12.0909	12.2059	11.9167	11
									13.8	12.0811	12.5556	13.8	8.56522	12.1579	8.39394	12.1515	11.9333	12	12.3846	12.1667	11.5714	12.8261	13.5676	9.34091	11.0526	11.4138	11.4333	12.6739	12.1935	9.63636	10.925	12.9231	9.52381	11.7647	11.9091	11.3889	14.1111	13.383	12
									14.2286	10.9286	12	13.4545	13.5	13.075	11.3143	12.0909	13.087	13.5161	12.2069	10.8537	11.3929	10.8261	13.2381	10.125	11.0571	10.6667	11.5	11.3182	11.6667	11.0769	11.4242	13.0465	10.9189	10.3478	11.3103	11.2121	12.5185	12.5	13
									13.4483	12.7429	12.878	14.1	12.0833	13.2778	12.7692	12.8182	12.36	13.7105	13.7568	8.79167	11.7083	11.5517	13.6364	11.2162	11.625	10.4138	12.2963	11.9574	13.0294	12.3333	11.3784	13.5952	12.8095	10.2857	11.1579	13.1429	13.2778	12.5484	14
									13.1176	13.2	13.6522	13.75	12.3704	14.1852	12.4444	12.8125	13.4872	13	14.1	11.6	12.6429	12.1333	13.5263	12.3947	13.1818	11.0625	14.2895	12.2121	12.32	11.1852	11.5405	13.9318	11.2353	11.0303	13.3913	11.8889	14.2703	12.0667	15
									11.32	13.1765	12.3947	13.6857	14.3448	13.6	13.3784	12.9167	12.9167	12.5946	13.0513	11.6757	11.9767	13.2609	13.9792	12.5238	13.0465	9.6875	12.9474	11	11.4737	11.1667	12.6667	13.7073	13.3913	11.5	13.5	11.9091	13.88	12	16

## Sheet: Fig. 4B - 10-12K
									CI01	CI02	CI03	CI04	CI05	CI06	CI07	CI08	CI09	CI10	CI11	CI12	CI13	CI14	CI15	CI16	CI17	CI18	CI19	CI20	CI21	DS17	DS18	DS19	DS20	DS21	DS22	DS23	DS24	CI22
									13.6562	8.97143	10.0435	10.88	9.76471	9.70833	9	12.8333	9.70968	12.6316	10.7419	11.3824	9.43333	8.56522	12.4054	8.23077	10.8333	10.0455	13.3889	11.2174	12.7692	9.41379	9.28571	9.75862	9.58333	10.7727	11.7273	9.4375	12.5417	11.6562	11
									13.129	12.4286	11.2759	12.6857	14.7407	12.5429	7.90625	13.0303	11.4231	10.25	11.88	10.6216	12.1622	10.7647	13.4634	9.75758	11.7917	12.0294	13.6923	10.6667	12.2581	10.5	10.0286	12.7778	10.5862	12.2105	12.1538	12.1034	13.0345	11.625	12
									14.0882	9.45455	12.4474	14	14.0417	12.8421	10.7576	12.3429	12.4571	14.2069	13	9.35714	11.6667	10.875	12.5278	9.97368	9.33333	12	12.8947	9.64103	12.625	10.1379	11.4412	10.5897	12.1429	11.4444	13.2632	11.2692	12.2308	11.5385	13
									14.2308	13.3	13.4412	14.5385	14.2	14	13.4773	13.2286	13.4762	14.4848	13.7188	9.21739	12.4118	12.12	12.8235	12.2564	10.8889	10.36	12.2581	9.56522	11.3429	12.6486	11.2059	13.4706	13.037	13.2222	13.6136	12.08	13.4737	11.5946	14
									14.0263	12.84	13.359	13.3333	13.4062	14.0244	13	13.3226	13.68	13.7568	13.5476	11.4118	11.9667	12.2162	11.9444	11.6053	12.3143	10.5333	12.5263	11.9722	12.4857	12.5714	10.9714	14.3333	13.0323	12.4103	13.2432	11.3684	12.5556	11.3125	15
									13.5263	12.8846	12.1786	14.2	14.6471	13.4	13.0256	12.1892	13.3077	12.5152	13.1212	11.3889	12.4706	12.5789	13.7317	10.8182	12.4872	10.5625	14.1429	11.7667	13.0556	11.7059	11.6061	13.2941	13.3571	13.5	13.8205	12.9714	14.2941	12.5789	16

## Sheet: Fig. 4C - 14-16K
									CI01	CI02	CI03	CI04	CI05	CI06	CI07	CI08	CI09	CI10	CI11	CI12	CI13	CI14	CI15	CI16	CI17	CI18	CI19	CI20	CI21	DS17	DS18	DS19	DS20	DS21	DS22	DS23	DS24	CI22
									14	11.4138	8.38462	11.4828	11.8667	8.6	8.33333	12.7619	10.6552	13.5926	12.5143	10.1667	11.0789	12.5556	13.25	10.122	10.1304	7.65385	13.7	10.8571	13.2812	10.5	9.63636	12.1818	11.925	11.4231	11.7407	10.84	11.4	11.6364	11
									13.4615	11.16	12.4884	13.6	10.0476	13.3704	9.93333	13.1579	11.72	11.7931	13.6667	12.7949	11.8286	11.0909	13.5143	11.4167	11.6364	8.76923	13.6176	12.7143	13.0263	11.4839	12.027	12.1081	11.2308	13.9231	12.5854	11.9524	12.3077	12.8621	12
									12.7143	9.9	12.0556	13.0357	12.0357	14.0769	11.4483	10	13.3095	12.0417	13.1538	11.6667	12.4706	7.07143	13.4634	8.77419	11.0882	11.9444	12.9565	10.3478	14.0345	11.7857	11.697	13.7941	13.3929	11.5	12.3438	12.3	13.1	12.64	13
									14	12.6364	13.16	14.3824	13.5357	12.6857	13.0263	14	13.5357	13.6053	13.5667	11.6296	12.6905	12.6429	14.0312	12	11.9091	10.25	12.4074	11.7188	13.8333	11.1026	11.4884	13.6047	12.8824	13.1282	11.325	11.5	13.3	11.3871	14
									13.1724	13.1364	13.7083	14.6552	13.7333	12.875	12.8684	12.8	13.5385	14.0244	14.2432	11.6216	12.3125	11.9333	13.5333	12.2222	12.5758	11.9062	13.2353	12.4722	13.1481	11.9286	11.9189	13.9767	12.5667	12.6061	12.6216	12.6562	13.9677	10.5789	15
									13.2424	13.3636	12.5312	14.125	14.125	14.1786	12.8571	12.2667	13.2857	12.7586	14.3125	12.6667	13.4545	13.186	14.0233	11.7353	12.1786	12.697	13.1282	12.2353	14.15	11.2083	12.5429	13.4474	13.0541	13.0811	13.5532	13.7059	14.5806	12.4706	16

## Sheet: Fig. 4D - 22-24K
									CI01	CI02	CI03	CI04	CI05	CI06	CI07	CI08	CI09	CI10	CI11	CI12	CI13	CI14	CI15	CI16	CI17	CI18	CI19	CI20	CI21	DS17	DS18	DS19	DS20	DS21	DS22	DS23	DS24	CI22
									10.8	5.68182	10.8421	11.2857	8	10.1379	6.30769	12.7826	9.51724	10.5	12.7812	10.7308	12.12	10.7222	13.6552	8.8	12.2778	10.7917	13.303	9.06667	10.4615	9.87879	9.30303	10.2581	11.48	10.5833	11.2632	12.0385	12.4359	10.7407	11
									11.8889	12.4138	10.7647	13.027	13.4667	12.4516	6.16667	11.963	11.75	11.8519	13.7708	11.9762	12.2368	12.3889	14.2105	8.85714	10.1034	11.9565	11.2667	11.68	13.3871	10.125	10.8	12.3235	10.1944	13	11.4211	11.1538	12.8846	12	12
									12.4706	8.85714	12.7297	12.6429	12.1667	13.7222	5.63636	9.875	13.359	11.4	13.2	11.2353	13.0256	10.2632	13.5405	9.68571	10.2188	11.3667	13.4839	9.7	13.8333	11.3171	11.0857	12	12.1379	12.2162	11.6	11.4783	13.4516	12.8	13
									12.6667	12.5	12.4444	14.2973	14.4667	11.6667	11.3333	13.3548	13.8846	13.0526	14	10.8333	12.6364	12.0588	14.303	9.2069	11.4444	12.3023	13.5714	12.4118	13.4211	11.6562	11.1429	11.9706	12.4444	11.5938	10.3929	11.8857	14.2778	12	14
									13.3243	13.5349	12.7045	14.5455	13.6333	12.2973	11.5455	12.3784	13.1875	13.875	14.2286	12.973	12.9048	11.4118	12.9062	12.0556	12.1538	12.2143	12.5172	12.4412	13.4286	10.9487	12.425	12.2105	12.125	13.6667	12.6098	13.6	13.4286	11.0769	15
									14.0345	13.2093	11.9	13.3333	14.7619	13.5143	12.8438	12.0333	12.9706	12.3333	13.8	13.7273	12.1304	13.0909	13.9032	11.8889	12.5667	10.8519	12.7857	12.1538	14.2143	11.0333	12.6	13.5385	12.3077	12.5882	12.4138	12.3182	14.2121	12.6	16

## Sheet: Fig. 4E - 30-32K
									CI01	CI02	CI03	CI04	CI05	CI06	CI07	CI08	CI09	CI10	CI11	CI12	CI13	CI14	CI15	CI16	CI17	CI18	CI19	CI20	CI21	DS17	DS18	DS19	DS20	DS21	DS22	DS23	DS24	CI22
									13.9231	3.66667	8.125	9.35714	8.85714	5.78947	5.36364	9.44444	7.91304	12.0769	10.931	11.7667	8.28571	3.75	11.871	5.61111	11.7143	8.375	13.2581	11.4828	12.4762	8.5625	7.77143	6.75	11	10.5	11.1034	9.46667	8.84615	11.7857	11
									11.85	12.1	10.8286	12.3143	11.1333	11.0263	7.19048	11.6364	12.45	11.25	13.8889	9.8	11.6774	9.375	13.5	6.31034	6.48148	11.9091	12.1316	11.8529	12.5172	9.075	9.73529	11.2368	10.4054	10.9231	11.68	10.1111	12.6364	10.5641	12
									13.1333	9.57143	10.5714	12.4468	12.9333	13	5.18182	6	10.5	12.4688	13.1154	10.4167	11.5484	10.7561	12.8529	9.13953	7.64286	10.8438	13.0833	9.19048	13	10.8929	11.225	12.2439	11.1944	11.0435	12.75	11.0526	13.3	12.7647	13
									12.5238	12.3824	12.6667	13.5357	14.7083	12.4286	11.9091	12.2222	13.0385	13.8649	13.0851	8.75	11.7391	11.875	12.697	10.1111	10.25	11.5312	13.0357	11.4	14.1923	10.1026	10.6364	13.5116	12.1429	11.625	12.4412	10.4444	11.6429	13.6875	14
									10.9333	12.5806	11.7568	13.9615	11.8571	11.7632	11.1935	12.44	12.0476	12.8571	12.75	12.0645	12.28	8.5	13.1212	11.4857	11	12.2258	13.5676	12.3448	13.45	10.3333	11.575	12.8462	12.4348	10.5217	12.5854	11.5	12.3929	11.4359	15
									13.2	13.16	11.5862	12.5667	12.3636	12.3529	11.1538	11.9062	13.4	13.7931	13.4667	12.027	11.4194	12.8	13.1875	11.7692	11.4	10.7222	13.1707	12.125	14	11.2963	11.1842	14.3784	12.7407	12.5	13.439	12.125	13.2	12.24	16
