# Supplementary material for: A Conditioned Behavioral Paradigm for Assessing Onset and Lasting Tinnitus in Rats
Source: PLoS One. 2016 Nov 11;11(11):e0166346. doi: 10.1371/journal.pone.0166346 (PMC5105995; doi:10.1371/journal.pone.0166346)
Supplement: S5 Fig — (XLSX) [file pone.0166346.s005.xlsx]

## Sheet: Fig. 4A - 6-8K
									CI01	CI02	CI03	CI04	CI05	CI06	CI07	CI08	CI09	CI10	CI11	CI12	CI13	CI14	CI15	CI16	CI17	CI18	CI19	CI20	CI21	DS17	DS18	DS19	DS20	DS21	DS22	DS23	DS24	CI22
									0.2	0.428571	0	0.222222	0.3	0.1	0.1	0.125	0	0.166667	0	0.3	0	0.1	0	0.444444	0.454545	0.5	0	0.6	0.3	0.142857	0.3	0	0.6	0.166667	0.3	0.4	0.1	0.222222	T 16
									3.9	2	5.4	3	1.3	4.8	4.8	5.2	4.66667	2.77778	1.55556	4.66667	0.888889	4	4.9	2.5	2.66667	3.7	1.3	2.85714	6.1	0.111111	0.8	0.1	0.833333	0.166667	0	0.285714	0.333333	5.2	D 0
									2.4	0	1.4	2	0.625	0.444444	0.3	0.5	2.77778	0.1	0.5	0.111111	0.8	0.375	0.6	0.3	0.2	1	0.111111	1.6	1.25	0.2	0.4	0.1	0	0.5	0.5	0.285714	0.444444	1.9	Wk 1
									3.11111	0.2	0.666667	1.125	0.444444	2.55556	1	0.3	1.4	0.4	0.25	0.5	0.125	0.555556	0.6	0.4	0.1	0.857143	0.111111	0.4	0.9	0.111111	0.1	0.0833333	0.142857	0	0.111111	0.6	0.3	0.75	Wk 2
									2	0.111111	0.111111	0.25	1.3	1.66667	1	0.333333	2.5	0.1	0.25	0.8	0.1	0.6	0.444444	1	0.1	0.111111	0.125	0.333333	0.1	0.2	0.272727	0.8	0.4	0.285714	0.1	0.142857	0.625	1.88889	Wk 3
									2.28571	0.4	0.333333	0.125	1.55556	0.8	1.4	0.1	2.5	0.4	0.333333	1	0.111111	0.6	0.555556	1	0.125	0.2	0.142857	0.9	0.142857	0.3	0.2	0.7	0	0	0.222222	0	0.111111	1.75	Wk 4
									3.33333	0.2	0.222222	0.25	1.22222	0.7	1	0.222222	1.2	0	0.222222	1.2	0.111111	0.375	1.2	1.66667	0.166667	0.1	0.1	1.3	0.4	0.375	0.333333	0	0.1	0	0	0	0.25	1.33333	Wk 5
									2	0	0.111111	0.2	1	1.28571	0.9	0.2	1.6	0.1	0.2	0.8	0.1	0.909091	1.14286	1.75	0.285714	0.333333	0.4	1.88889	0.166667	0.4	0.1	0	0.2	0.625	0.2	0.3	0.2	1.375	Wk 6
									4	0.3	0.3	0	1.11111	0.9	0.5	0.1	1.4	0	0.111111	1.1	0.111111	0.3	1.4	1.2	0.111111	0.333333	0.285714	1.33333	0.1	0.181818	0.1	0.444444	0	0.428571	0	0	0.4	1.3	Wk 7

## Sheet: Fig. 4B - 10-12K
									CI01	CI02	CI03	CI04	CI05	CI06	CI07	CI08	CI09	CI10	CI11	CI12	CI13	CI14	CI15	CI16	CI17	CI18	CI19	CI20	CI21	DS17	DS18	DS19	DS20	DS21	DS22	DS23	DS24	CI22
									0.1	0.555556	0.125	0	0.3	0.2	0.2	0.2	0.111111	0	0	0.125	0.2	0.333333	0.5	0.333333	0.222222	0.166667	0.1	0.1	0.333333	0.25	0.444444	0.222222	0.285714	0.875	0.333333	0.333333	0.25	0.222222	T 16
									1.75	4.9	6.1	4	2	5.7	6	7.1	5.9	2.1	4.625	2.9	1.125	6.22222	6.5	2.77778	2.85714	5	3.71429	3.3	6.44444	0.2	0.2	0.1	0.111111	0.166667	0.1	0.2	0.333333	4.4	D 0
									1.5	0	1.25	2.2	1.33333	0.375	1	0.4	1.8	0.2	0.125	0.6	0.25	0.666667	0.4	1.2	1.25	0.857143	0.1	1.44444	1.44444	0.25	0.555556	0.2	0.4	0.333333	0.125	0.375	0.125	1.2	Wk 1
									3.75	0	0.7	1	0.9	3.7	1.90909	0.222222	1.125	0.4	0.5	0.5	0.125	0.666667	0.6	0.5	1.16667	0.111111	0.111111	1	1.375	0.6	0.111111	0.2	0.4	0.285714	0.3	0.125	0.111111	0.888889	Wk 2
									1.66667	0.4	0.5	0.25	0.777778	2.9	0.909091	0.375	1	0	0.125	0.4	0.2	0.555556	0.8	1	0.25	0.111111	0.111111	0.7	0.111111	0.1	0.111111	0.1	0.3	0.1	0.4	0.166667	0.111111	0.625	Wk 3
									2	0.7	0.2	0	0.777778	1.36364	0.8	0.222222	1.7	0.181818	0.111111	0.9	0.333333	1.1	0.777778	1	0.1	0.125	0.1	0.625	0.333333	0.2	0.3	0.2	0.2	0.333333	0.5	0.8	0.75	2.5	Wk 4
									4.71429	0.2	0.5	0.125	1.11111	0.7	1.22222	0.125	1.4	0.4	0.1	1	0.111111	1.1	1.2	1.2	0.111111	0.2	0.1	2	0.25	0.2	0.5	0.222222	0.133333	0.377964	0.25	0.25	0.3	1.375	Wk 5
									1.14286	0.5	0.2	0.5	1.57143	0.666667	2	0.3	1.25	0.1	0.375	0.9	0.4	2.44444	1.33333	2	0.1	0.3	0.2	1.5	0.111111	0.3	0.125	0.2	0.1	0.2	0.213437	0.333333	0.1	1.25	Wk 6
									1.375	0.5	0.4	0.1	1.83333	1	1.3	0.3	1.1	0.2	0.142857	2.11111	0.166667	1.14286	1.4	1.3	0.1	0.25	0.111111	1.57143	0.1	0.2	0.111111	0.1	0.4	0	0.142857	0.285714	0.3	1.1	Wk 7

## Sheet: Fig. 4C - 14-16K
									CI01	CI02	CI03	CI04	CI05	CI06	CI07	CI08	CI09	CI10	CI11	CI12	CI13	CI14	CI15	CI16	CI17	CI18	CI19	CI20	CI21	DS17	DS18	DS19	DS20	DS21	DS22	DS23	DS24	CI22
									0.111111	0.25	0	0.1	0	0	0	0	0.1	0.2	0.25	0.2	0.125	0	0	0.125	0.25	0.428571	0.2	0.4	0.285714	0.1	0	0.1	0.4	0.2	0.1	0.166667	0.2	0.375	T 16
									4.85714	6.42857	7.2	5.25	2	7.3	6.55556	5.7	6.9	5.8	2.5	5.7	1.3	4.22222	6.5	1.6	4	2.875	2.875	4.7	2.14286	0	0.222222	0	0.111111	0.333333	0.6	0	0.125	5.44444	D 0
									1.88889	0.4	1.3	1.3	0.9	0.444444	1.8	0.2	2.44444	0	0.1	0.666667	0	0.25	0.636364	1.3	1.2	1.4	0.6	1.85714	1.66667	0.1	0	0	0.111111	0.333333	0.1	0	0.3	0.857143	Wk 1
									3.55556	0.1	0.375	1.25	0.6	2.8	1.4	0.375	3	0	0.333333	0.333333	0.428571	0.8	1.22222	0.666667	0.1	0.2	0.125	1.125	1.125	0.3	0.0909091	0.111111	0.1	0.1	0.1	0.166667	0.125	1.66667	Wk 2
									1.9	0.25	0.272727	0.125	1	4.5	1.2	0.2	3.5	0.5	0.125	0.222222	0.4	0.9	1.44444	0.6	0.111111	0.222222	0.1	1.125	0.125	0.3	0.272727	0.1	0.2	0.142857	0	0.1	0.2	1.1	Wk 3
									1.22222	0.4	0.375	0	0.9	0.75	1.77778	0.125	1.22222	0.125	0.25	0.444444	0.1	1.11111	1	1.25	0.111111	0.125	0.111111	0.714286	0.6	0.1	0.1	0.4	0.222222	0.142857	0.1	0.25	0.333333	1	Wk 4
									3.375	0.1	0.3	0.5	1.125	1	1.3	0.444444	1.55556	0.3	0.125	0.4	0.1	0.4	1.22222	0.9	0.111111	0.444444	0.111111	1.2	0.2	0.25	0.3	0.111111	0.285714	0.166667	0.0909091	0.2	0.3	1.3	Wk 5
									1.83333	0.6	0.444444	0.25	1.3	1.18182	1.11111	0.1	1.11111	0.2	0.125	0.545455	0.3	0.8	1.2	1.1	0.111111	0.222222	0.1	0.9	0.111111	0.111111	0.163299	0.25	0.142857	0	0.142857	0.333333	0.125	0.888889	Wk 6
									1.88889	0.125	0.2	0.222222	2.57143	1.22222	1.2	0.375	1.22222	0.2	0.142857	0.7	0.111111	0.444444	2	1.4	0.142857	0.111111	0.2	1.1	0.25	0.333333	0.111111	0.133333	0.1	0.166667	0.1	0.2	0.1	0.666667	Wk 7

## Sheet: Fig. 4D - 22-24K
									CI01	CI02	CI03	CI04	CI05	CI06	CI07	CI08	CI09	CI10	CI11	CI12	CI13	CI14	CI15	CI16	CI17	CI18	CI19	CI20	CI21	DS17	DS18	DS19	DS20	DS21	DS22	DS23	DS24	CI22
									0.222222	0.75	0.375	0.444444	0.375	0	0	0.125	0.4	0.222222	0.25	0.3	0.666667	0.1	0	0.222222	0	0.428571	0.222222	0.375	0.428571	0.111111	0.222222	0.111111	0.285714	0.375	0.3	0.142857	0.444444	0.333333	T 16
									2.4	5.22222	6.1	4	4	9.54545	7.44444	8.625	7.875	4.5	3.22222	3.14286	2.77778	5.625	7.375	1.7	3.375	7	3.7	3.4	5.83333	0.222222	0.2	0.272727	0.111111	1	0.666667	0.333333	0.375	5.625	D 0
									2	0	2.88889	1.8	0.875	0.4	1.4	0.2	1.8	0.111111	1.16667	1.8	0.125	1.75	1.88889	0.727273	1.5	2	0.428571	0.75	1.125	0.2	0.5	0.222222	0.222222	0.7	0.25	0.333333	0.333333	2	Wk 1
									3	0.111111	0.5	1.66667	0.7	4.5	1.09091	0.222222	1.85714	0	0.375	0.428571	0.428571	0.888889	0.875	1.1	0.2	1.75	0.111111	1.28571	0.111111	0.111111	0.125	0.222222	0.142857	0.8	0.1	0.2	0.125	1.77778	Wk 2
									1.57143	0.375	0.333333	0.625	1.1	4.7	1	0.5	1.11111	0.1	0.333333	0.428571	0.1	0.7	1	0.4	0.142857	0.25	0.1	0.9	0.1	0.4	0.333333	0.1	0.111111	0	0.111111	0.333333	0.125	0.75	Wk 3
									3	0.6	0.5	0.142857	0.8	1.125	2.5	0.6	1.4	0.444444	0.2	0.6	0.1	1	0.571429	0.375	0.125	0.1	0.4	0.333333	0.333333	0.1	0.222222	0.111111	0.25	0.142857	0.111111	0.125	0.142857	1.14286	Wk 4
									1.55556	0.6	0.375	0.375	0.875	1.11111	1.3	0.2	1.85714	0.333333	0.1	1.1	0.1	0.25	0.625	1.375	0.0909091	0.1	0.111111	1.125	0.2	0.25	0.497763	0.2	0.111111	0.25	0.3	0.4	0.2	1.375	Wk 5
									2	0.375	0.111111	0.25	0.666667	0.7	2	0.5	1.4	0.1	0.125	1.41667	0.125	0.4	1.7	1.6	0.111111	0.125	0	2.85714	0.777778	0.1	0.111111	0.111111	0.111111	0	0.111111	0.1	0.5	1.2	Wk 6
									1.4	0.25	0.5	0.363636	1	0.833333	1.5	0	1.44444	0	0.111111	1	0.111111	0.9	1.33333	1.22222	0.111111	0.0909091	0.1	1.2	0.125	0.2	0.3	0.1	0.1	0.125	0.2	0.222222	0.25	1.16667	Wk 7

## Sheet: Fig. 4E - 30-32K
									CI01	CI02	CI03	CI04	CI05	CI06	CI07	CI08	CI09	CI10	CI11	CI12	CI13	CI14	CI15	CI16	CI17	CI18	CI19	CI20	CI21	DS17	DS18	DS19	DS20	DS21	DS22	DS23	DS24	CI22
									0.5	0.75	0.142857	0.25	0.142857	0.25	0.125	0.125	0.2	0	0.375	0.333333	0.222222	0.2	0.222222	0.25	0	0.25	0	0.125	0.625	0.5	0.444444	0.111111	0	0.125	0	0.333333	0.375	0.75	T 16
									2.875	4.33333	6.5	3.45455	4.5	8.8	7.4	6.1	8	2.1	4.22222	4.4	1.3	4.85714	5.5	0.888889	5.1	3.16667	2.7	2	6	0.571429	0.2	0.222222	0.111111	0.333333	0.625	0.571429	0.125	4	D 0
									1.8	0.1	2.5	1.28571	0.714286	0.454545	2.3	0.1	2.54545	0	0.5	0.333333	0.6	1	3.22222	0.777778	4.5	2	0.125	1.6	1.75	0.111111	0	0.333333	0	0.857143	0.2	0.5	0	4	Wk 1
									3.71429	0.5	0.222222	1.33333	0.7	3.58333	2.9	0.5	1.25	0.1	0.625	0.166667	0.166667	0.8	0.9	0.75	1.5	1.33333	0.25	1.22222	0.5	0.3	0.565445	0.222222	0.166667	0.142857	0.166667	0.25	0.25	1.55556	Wk 2
									2.6	0.75	0.666667	0.142857	0.777778	3.25	1.7	0.5	1.75	0.125	0.222222	0.428571	0.3	0.333333	0.8	0.375	0.1	0.1	0.2	0.5	0.25	0	0	0.166667	0.142857	0.166667	0.375	0.142857	0.333333	1.16667	Wk 3
									2	0.777778	0.142857	0.25	1.8	1.375	1.9	0.3	1.4	0.5	0.428571	0.555556	0.166667	0.5	1	0.714286	0.0909091	0.166667	0.666667	0.5	0.5	0.75	0.25	0.125	0.285714	0.111111	0.142857	0.2	0.166667	1	Wk 4
									3.66667	0.4	0.5	0.571429	2.4	1	1.66667	0.285714	1.25	0.625	0.166667	1	0	0.4	1.2	0.875	0.142857	0.111111	0.125	1.25	0.125	0.5	0	0	0.111111	0.333333	0.285714	0.125	0	1.125	Wk 5
									3	0.444444	0.125	0.625	2.11111	1.25	1.27273	0.4	1.71429	0	0.125	0.8	0.125	0.4	1.2	1.28571	0.333333	0.166667	0.142857	3.1	0	0.125	0.333333	0.1	0.333333	0.5	0.222222	0.111111	0.111111	0.75	Wk 6
									2.33333	0.375	0.1	0.428571	1.09091	1.5	1.375	0.375	1.25	0.1	0.333333	0.9	0.2	1.25	2.1	1.125	0.25	0.125	0.4	1.125	0.6	0.111111	0.111111	0.1	0.5	0.244949	0.1	0.2	0.375	1	Wk 7
