# Supplementary material for: A Conditioned Behavioral Paradigm for Assessing Onset and Lasting Tinnitus in Rats
Source: PLoS One. 2016 Nov 11;11(11):e0166346. doi: 10.1371/journal.pone.0166346 (PMC5105995; doi:10.1371/journal.pone.0166346)
Supplement: S6 Fig — (XLSX) [file pone.0166346.s006.xlsx]

## Sheet: Fig. 5A - 6-8K
									CI01	CI02	CI03	CI04	CI05	CI06	CI07	CI08	CI09	CI10	CI11	CI12	CI13	CI14	CI15	CI16	CI17	CI18	CI19	CI20	CI21	DS17	DS18	DS19	DS20	DS21	DS22	DS23	DS24	CI22
									11.32	13.1765	12.3947	13.6857	14.3448	13.6	13.3784	12.9167	12.9167	12.5946	13.0513	11.6757	11.9767	13.2609	13.9792	12.5238	13.0465	9.6875	12.9474	11	11.4737	11.1667	12.6667	13.7073	13.3913	11.5	13.5	11.9091	13.88	12	T 16
									11.2667	11.125	12.4545	13.8667	13.5814	13.9643	13.725	12.5238	13.0333	13.6571	14.5556	14.129	11.9429	13.7429	14.0488	12.5	13.5455	11.35	14.1064	12.6842	14.1351	12.2955	12.0588	13.3514	13.1591	11.3333	13.4194	10.88	13.6286	12.027	D 0
									12.3214	12.0278	11.9286	13.6667	12.84	9.96296	13.2381	11.9697	12.7826	13.6667	14.4	11	12.878	12.697	13.7692	11.6176	13.9706	11.9444	12.7429	11.9615	14.037	11.875	12.1282	13.3542	12.5	11.4444	14.0968	11.0357	13.6765	13.2791	Wk 1
									12.9231	11.8621	12.0286	13.6842	13.6667	11.5152	13.1905	12.8378	12.4483	14.2571	12.2083	12.6	12.7714	12.7241	14.225	10.3793	11.4667	11.75	11.7241	11.1622	12.6452	13.1111	12.1842	13.0811	12.68	11.7368	13.5319	11.2105	14.0732	12.2973	Wk 2
									13.8636	11.625	12.6364	12.8148	14	13.0741	13.5676	13.2973	13.3143	13.0857	13.4375	12.8824	11.1364	10.2188	13.2326	11.5263	13.2609	12.625	13.3448	11.6538	13.8	10.1081	12.2857	13.7857	12.871	11.973	13.8857	11.8333	14.9524	11.9697	Wk 3
									13.6667	11.6296	11.9565	13.3077	11.7273	13.1	12.2143	11.8214	13.25	14.4667	11.5172	13.4375	12.6818	12.9189	13.7308	11.6571	13.9167	12.5526	12.2273	10.7143	13.5882	10.0385	11.4667	14.0233	12.4242	11.375	13.7097	12.5333	13.7143	12.2941	Wk 4
									14.5833	13.4848	12.2632	13.1304	13.2391	13.7407	13.525	13.2581	13.925	14.1522	13.3077	14.05	12.5938	13.1892	13.6786	12.2121	11.8095	12.4412	12.6667	13.24	14.0345	13.4043	12.0238	13.4444	12.4231	12.6364	13.3611	11.069	13	12.8	Wk 5
									14.625	13.2258	13.1	13.7222	13.8065	13.3462	12.5263	11.2414	12.5556	13.4167	14.8333	13.8696	11.7143	12.8056	14.0385	12.9714	13.3704	13.5652	13.1471	12.1765	14.3214	10.9737	11.7436	13.4	12.9444	12.2424	13.0323	12.5	13.1316	12.5938	Wk 6
									14.61	12.6207	13.0588	12.875	12.2692	13.5833	12.1304	13.3182	13.1739	13.2692	14.4	12	11.4828	12.7857	13.2121	13.5714	14.4242	13.439	14.6	12.4324	13.5517	11.9535	11.9375	13.9697	13.5484	11.8478	14.3902	11.9429	14.5116	12.9459	Wk 7

## Sheet: Fig. 5B - 10-12K
									CI01	CI02	CI03	CI04	CI05	CI06	CI07	CI08	CI09	CI10	CI11	CI12	CI13	CI14	CI15	CI16	CI17	CI18	CI19	CI20	CI21	DS17	DS18	DS19	DS20	DS21	DS22	DS23	DS24	CI22
									13.5263	12.8846	12.1786	14.2	14.6471	13.4	13.0256	12.1892	13.3077	12.5152	13.1212	11.3889	12.4706	12.5789	13.7317	10.8182	12.4872	10.5625	14.1429	11.7667	13.0556	11.7059	11.6061	13.2941	13.3571	13.5	13.8205	12.9714	14.2941	12.5789	T 16
									11.8621	11.3636	13.8049	14.641	13.9767	14.5476	13.3571	13.4878	12.4595	13.9762	13.5926	13.1538	11.9355	13.0526	14.1622	11.8919	13.3103	11.475	12.8077	12.0625	11.2083	12.3929	11.619	13.641	12.9118	13.0385	13.1143	13.0556	13.6471	12.5789	D 0
									13.7143	11.8333	11.8947	13.6296	13.2609	13.0345	12.9394	11.4324	13.5455	14.2667	13.5758	12.3438	12.7778	11.0714	13.5952	11.6923	12.8718	12.4737	13.9706	12.5714	12.6875	10.8649	11.8049	13.2326	12.5897	12.4483	13.4615	12.4857	13.2963	12.2571	Wk 1
									12.4783	11.2647	12.8182	14.6071	14.0513	13.0357	13.4474	12.2727	13.1613	14.2105	13.2258	13.0769	12.5185	12.9697	13.9	12.6098	12.7419	12.8	12.5484	10.7778	13.697	12.625	11.641	12.9756	12.7879	12.2857	13.2381	12.1429	13.7742	11.6585	Wk 2
									14.4615	12.8049	12.9211	13.52	12.4211	13.5385	13.3636	13.0323	13.3056	13.5588	13.0714	12.6111	9.90909	11.9394	13.1944	12.5714	12.5333	11.7778	13.9231	10.3448	12.037	10.4474	11.2286	12.6667	13.0714	13.3889	13.425	13.6154	14.2432	12.5	Wk 3
									13.1538	10.2222	11.5667	13.125	13.2692	13.68	11.1739	11.1333	11.7419	13.6774	12.6667	14.2195	11.4583	12.7333	13.1923	12.0667	13.5	12.2222	13.4815	10.7	14.7222	11.1935	11.6053	14.025	12.7143	12.6667	13.6341	14.122	13.3636	12.8621	Wk 4
									12.3158	13.5128	11.7949	12.8824	13.1429	12.5312	13.1714	13.075	14.6216	13.6	11.8966	14.2432	12.6364	13.9459	13.0455	12.1053	13.3333	12.6176	13.8286	12.8276	14.4286	10.9189	11.4688	13.2593	12.2647	13.35	13.4444	11.9545	13.7805	11.6923	Wk 5
									12.9231	11.96	12.3793	13.25	12.9565	12.4	11.8286	12.5909	13.6154	12.4857	12.9091	13.5862	12.6316	12.5946	13.3333	14.0526	14.2778	13.2143	12.7931	11.8	13.9474	11.1579	11.3889	13.0976	12.9783	13.5	13.5	13.0769	13.5833	11.5909	Wk 6
									14.03	12.3235	12.775	12	13.1892	13.2973	11.8182	13.7879	12.8438	14.075	12.75	12.8387	11.6452	12.2188	12.7333	13.4634	12.5789	14.2174	13.7407	12.6765	12.7037	10.4118	11.525	14.3077	13	12.2609	13.9091	12.55	14.0286	12.6087	Wk 7

## Sheet: Fig. 5C - 14-16K
									CI01	CI02	CI03	CI04	CI05	CI06	CI07	CI08	CI09	CI10	CI11	CI12	CI13	CI14	CI15	CI16	CI17	CI18	CI19	CI20	CI21	DS17	DS18	DS19	DS20	DS21	DS22	DS23	DS24	CI22
									13.2424	13.3636	12.5312	14.125	14.125	14.1786	12.8571	12.2667	13.2857	12.7586	14.3125	12.6667	13.4545	13.186	14.0233	11.7353	12.1786	12.697	13.1282	12.2353	14.15	11.2083	12.5429	13.4474	13.0541	13.0811	13.5532	13.7059	14.5806	12.4706	T 16
									9.7619	11.7586	13.4359	14.4516	13.7838	14.1163	11.8286	12.6667	12.0857	12.4722	13.375	12.2143	11.4359	12.5333	14.1136	12.0244	10.4783	11.8788	11.6552	13.1	10.9524	12.4444	12.2286	14.225	12.7632	14.2222	13.8974	13.3913	14.2258	12.4872	D 0
									11.9286	10.913	11.9714	14	13.5152	13.1765	12.9762	12.0741	10.6897	14.3871	14.2188	12.5135	13.2727	12.8182	14.2703	12.3636	12.9667	13.8056	13.9545	12.3714	13.1562	11.2558	11.9762	13.7105	12.5238	12.6667	13	13.5294	13.3171	13.2973	Wk 1
									12.4815	11.2059	12.7556	14.7407	13.9459	12.5676	13.0513	11.6207	13.2857	13.1707	12.1613	13.125	11.9487	11.9762	14.2973	11.7907	12.2105	12.1935	14.2121	11.0741	13.931	11.2432	12.4211	12.9211	13.5385	12.9667	13.8333	14.1739	13.5152	12.2222	Wk 2
									13.0588	12.4571	13.0278	14.6154	13.5405	13.6486	12.6486	11.1613	13.3235	13.9286	13.6	11.9	11.4783	12.122	12.4706	12.3421	14.0357	12.4762	14.1905	11.2683	13.4054	11.1379	12.9231	12.9375	12.0278	12.9268	13.3784	13.2	14.2571	12.0323	Wk 3
									13.4062	12	12.2593	14.1034	12.6	13.6154	11	11.2581	9.4	14	13.56	13.8	11.4545	13.6667	12.7931	11.8333	13.15	13.2857	11.1667	11.2727	14.0312	11.125	11.7317	13.561	13.4	13.125	13.9444	13.8333	13.1471	11	Wk 4
									13.7037	13.4857	12.8095	13.3226	13.9231	12.9474	12.9722	13.1176	14	13.55	12.037	13.8788	12.7714	13.5806	13.6562	12.1026	14.3158	11.4722	14.625	12.0833	14.1786	12.7021	11.8286	12.7692	13.9	12.6667	13.9512	13.025	13.4054	11.8889	Wk 5
									14.1212	12.5	12.7059	14.6667	13.3333	13.8333	11.8095	13.4074	11.1852	13.1562	13.4138	13.9268	12.6	12.6538	12.5128	13.6176	12.6923	14	13.4688	11.2963	12.1515	11.3158	12.1143	13.5854	14	13.1034	14.0294	13.119	14.3611	11.6389	Wk 6
									14.5	13.1136	13.0385	12.68	13.4545	13.7105	10.4737	12.8462	12.5333	13.9143	14.1071	12.0588	12.3784	13.2727	13.55	12.7895	13.1852	13	14.6071	11.9231	14.2571	12.0513	11.4444	14.175	14.2368	12.6111	14.4878	13.5833	13.5476	13	Wk 7

## Sheet: Fig. 5D - 22-24K
									CI01	CI02	CI03	CI04	CI05	CI06	CI07	CI08	CI09	CI10	CI11	CI12	CI13	CI14	CI15	CI16	CI17	CI18	CI19	CI20	CI21	DS17	DS18	DS19	DS20	DS21	DS22	DS23	DS24	CI22
									14.0345	13.2093	11.9	13.3333	14.7619	13.5143	12.8438	12.0333	12.9706	12.3333	13.8	13.7273	12.1304	13.0909	13.9032	11.8889	12.5667	10.8519	12.7857	12.1538	14.2143	11.0333	12.6	13.5385	12.3077	12.5882	12.4138	12.3182	14.2121	12.6	T 16
									9.17391	10.4865	13.5	14	13.7857	13.7805	12.7143	13	13.3939	13.8235	14.2222	13.6667	10.4194	13.1429	13.4074	11	11.2581	10.2381	14.0769	12.3784	9.35	11.0625	11.4348	13.2581	12.4	12.1562	12.9714	11.5161	13.6207	12.2759	D 0
									12.973	11.2222	7.6	13.9091	12.8788	11	12.7027	11.7	10.7368	14.0323	13.4286	14.2917	12.3864	11.5294	14	11.7619	13.878	12.75	14.0333	12.7097	14.3667	10.3611	11.9091	12.75	12.1951	12.7083	12.7241	12.5	13.1389	12.35	Wk 1
									12.68	11	11.7742	13.5714	13.8611	13.3333	13.0278	12.2258	10.7826	14.1389	13.5	12.4839	11.3333	9.60714	13.6957	12.027	11.7308	11.913	11.6154	11.56	13.3913	11.65	10.675	13.2188	11.125	13.6071	12.25	12.2121	13.6486	11.7576	Wk 2
									13.6765	12.2778	12.15	14.6818	13	14.1818	13.2222	13.5806	12.5758	14.359	14.0714	12.8261	11.3667	11.4595	12.75	11.6857	11.35	12.913	14.1379	10.8276	14.3889	10.1	10.5	12.4681	11.7353	12.6923	12.3636	12.6111	14	10.25	Wk 3
									12.5517	10.3571	10.7143	13.7826	13.75	13.8857	11.7931	10.7879	11.1154	12.8824	13.65	13.5833	11.6538	13.6786	13.8333	11.9444	13.8611	12.0833	12.75	11.7857	13.8095	10.7179	11.8276	13.4884	12.6333	12.4231	12.7188	11.2	13.6154	13.0667	Wk 4
									15.0455	13.3448	12.4048	13.2857	14.7692	12.5	12.7027	13.2093	14.2059	13.3	13.48	14.069	12.6364	12.7	12.7778	12.4074	13.2812	12.4138	13.8929	12.8667	13.2381	12.1176	12.1316	12.6579	12.7105	12.4	12.2368	10.8095	13.5952	13.0833	Wk 5
									13.775	12.6364	12.4091	14.3529	13	12.1818	12.5833	11.1667	11.15	13.8837	14.2963	13.4231	11.5769	12.1935	13.9091	13.5833	13.3448	13.04	13.5946	12.6512	13.3548	12.3939	10.4667	13.3939	12.3415	12.4074	12.3	10.9091	13.2857	12.2368	Wk 6
									14.28	12.6061	12.5152	12.8	12.5455	13.2222	11.6061	13.0455	13.4062	13.7317	14.7857	12.9259	12.0968	13.5897	13	12.3226	11.0476	12.4194	13.8667	12.8	14.2903	10.9318	11.6829	13.8333	12.6216	12.4828	13.9773	12.9259	13.6364	12.7308	Wk 7

## Sheet: Fig. 5E - 30-32K
									CI01	CI02	CI03	CI04	CI05	CI06	CI07	CI08	CI09	CI10	CI11	CI12	CI13	CI14	CI15	CI16	CI17	CI18	CI19	CI20	CI21	DS17	DS18	DS19	DS20	DS21	DS22	DS23	DS24	CI22
									13.2	13.16	11.5862	12.5667	12.3636	12.3529	11.1538	11.9062	13.4	13.7931	13.4667	12.027	11.4194	12.8	13.1875	11.7692	11.4	10.7222	13.1707	12.125	14	11.2963	11.1842	14.3784	12.7407	12.5	13.439	12.125	13.2	12.24	T 16
									11.9655	12.2258	13.3721	14.2727	12.4412	14.5652	13.2703	13.2667	12.6364	14.5897	14.5	13.697	10.7353	12.5556	14.0357	11.7353	11.6333	13.5	13.3871	12.5278	12.0606	11.1944	11.4	13	11.1	13.6364	13.037	11	12.0345	11.72	D 0
									13.5312	10.8857	11.8333	13.1892	12	14.4	12.2903	11.6562	12.5	13.4412	13.9615	14.5	11.1481	11.8571	12.0909	12.575	12.8333	13.1515	14.6429	11.7561	12.7941	9.70588	11.4737	12.7097	11.3171	11.6	13.2941	11.0714	13.8636	13.6944	Wk 1
									13.5217	12.3667	11.7576	13.7931	12.8947	13.3158	13.2	11.6897	13.96	13	12.9	10	10.7692	11.6923	13.8182	11.303	10.3478	8.78571	10.4091	11.1154	9.11111	11.0513	11.6667	12.6923	11.2368	12.4865	12.975	11.7368	11.4348	12.9048	Wk 2
									13.3043	10	12.2381	13.4348	13.375	13.3824	13.027	12.5484	12.4474	14.2059	13.0833	12.9474	11.2692	9.94444	13.5758	11.129	12.3438	12.5714	12.1786	11.0968	13.4444	11.2791	12.4167	12.9167	11.48	11.8	12.3824	11.3077	12.2424	10.72	Wk 3
									13.9643	11.9231	11.5	13.2353	12.5	12.2857	11.4318	9.25	12.7667	12.6176	10.9333	13.9091	12.4643	14.4783	14.1481	11.9231	13.1765	12.8182	12.2	11.9474	12.5882	11	11.9167	12.8824	12	12.1795	12.9655	11.5556	13.9375	12.7333	Wk 4
									14.6923	13.6053	12.7692	13	13.2353	13.8824	12.4783	11.9286	12.8857	13.3939	10.8571	12.0385	12.1034	12.0333	13.2727	11.3171	13.6562	11.7812	14.32	12.5312	13.8214	9.89286	11.3333	12.931	11.75	12.5	13.8095	12.5333	12.65	11.5	Wk 5
									13.125	13.0303	12.0645	14.1875	12.3793	11.4375	11	10.5	14.6216	13.2414	12.5789	13.7727	10.1379	12.4118	13.8462	12.4667	12.1111	13.4783	10.1579	10.5	13.5556	11.0303	11.7381	13.4043	12.5217	11.92	12.6471	11.5714	11.9412	11.7727	Wk 6
									14.36	12.8125	12.6667	12.3235	13.1667	13.7895	12.375	12.7949	14.381	13.5667	12.8	13.8421	12.7273	13.1071	13.8824	13.0938	13.8077	12.5556	13.6667	11.3947	12.4	10.4783	11.8611	12.7027	12.725	11.96	12.3704	10.8966	12.5714	12.875	Wk 7
