# Supplementary material for: A Conditioned Behavioral Paradigm for Assessing Onset and Lasting Tinnitus in Rats
Source: PLoS One. 2016 Nov 11;11(11):e0166346. doi: 10.1371/journal.pone.0166346 (PMC5105995; doi:10.1371/journal.pone.0166346)
Supplement: S7 Fig — (XLSX) [file pone.0166346.s007.xlsx]

## Sheet: Fig. 6A - Saline
									CI02-Pre	CI02-Post3h	CI02-Post5D	CI03-Pre	CI03-Post3h	CI03-Post5D	CI04-Pre	CI04-Post3h	CI04-Post5D							CI11-Pre	CI11-Post3h	CI11-Post5D	CI13-Pre	CI13-Post3h	CI13-Post5D	CI17-Pre	CI17-Post3h	CI17-Post5D	CI18-Pre	CI18-Post3h	CI18-Post5D	CI19-Pre	CI19-Post3h	CI19-Post5D	CI21-Pre	CI21-Post3h	CI21-Post5D
									0.142857	0.142857	0	0.3	0	0.1	0	0	0							0.333333	0	0	0	0	0	0.4	0.111111	0.1	0	0	0.125	0	0	0	0	0.2	0.777778	6-8K
									0.5	0.142857	0.222222	0	0	0	0	0.222222	0.4							0.25	0	0.25	0.166667	0	0.2	0.1	0	0	0.25	0.142857	0.111111	0	0	0	0.375	0.4	0	10-12K
									0	0.111111	0	0	0	0.111111	0	0	0.2							0	0	0	0.111111	0	0	0.2	0	0	0.5	0	0	0	0	0	0.7	0.111111	0.125	14-16K
									0	0.333333	0	0.285714	0.222222	0.1	0.166667	0.25	0							0.111111	0	0.125	0	0	0.2	0.555556	0.166667	0.1	0.333333	0.222222	0	0.222222	0	0	0.222222	0.2	0.25	22-24K
									0.5	1	0.285714	0.125	0	0.111111	0.333333	0.181818	0.3							0.625	0	0.333333	0	0	0.111111	0.25	0	0	0	0.25	0	0	0.125	0.125	0.6	0	0	30-32K

## Sheet: Fig. 6B - Salicylate
									CI02-Pre	CI02-Post3h	CI02-Post5D	CI03-Pre	CI03-Post3h	CI03-Post5D	CI04-Pre	CI04-Post3h	CI04-Post5D							CI11-Pre	CI11-Post3h	CI11-Post5D	CI13-Pre	CI13-Post3h	CI13-Post5D	CI17-Pre	CI17-Post3h	CI17-Post5D	CI18-Pre	CI18-Post3h	CI18-Post5D	CI19-Pre	CI19-Post3h	CI19-Post5D	CI21-Pre	CI21-Post3h	CI21-Post5D
									0.25	0.4	0.285714	0.1	1.6	0.125	0	1.125	0.3							0	0.333333	0	0.25	0.666667	0.111111	0.333333	0.7	0.111111	0.1	1.88889	0.142857	0.111111	0.2	0	0.3	0.2	0	6-8K
									0.125	0.8	0.375	0.111111	0.7	0.1	0.1	0.75	0.5							0.5	0.3	0	0.125	1.125	0.25	0.222222	0.7	0.1	0.2	1.7	0.222222	0.4	0.5	0	0.111111	1.9	0.111111	10-12K
									0	1.8	0	0	0.7	0.1	0.1	0	0.5							0	1.4	1	0.1	0.222222	0	0.125	1	0.25	0.111111	1.8	0	0.1	0.8	0	0	2.11111	0.125	14-16K
									0	1.5	0.166667	0.125	2.44444	0.142857	0.3	0.875	0.285714							0.4	1	0	0.444444	0.5	0	0.428571	1.88889	0	0.166667	1.7	0.125	0	0.111111	0	0	3	0.25	22-24K
									0.333333	2	0	0.25	3.9	0.25	0.25	1.66667	0.25							0.375	3.42857	0	0.125	2.11111	0	1	1.85714	0	0.6	1	0	0	1.1	0	0.3	2.11111	0.25	30-32K
