# Supplementary material for: A Conditioned Behavioral Paradigm for Assessing Onset and Lasting Tinnitus in Rats
Source: PLoS One. 2016 Nov 11;11(11):e0166346. doi: 10.1371/journal.pone.0166346 (PMC5105995; doi:10.1371/journal.pone.0166346)
Supplement: S9 Fig — (XLSX) [file pone.0166346.s009.xlsx]

## Sheet: Fig. 8A - Week 1
									BE04	BE01		BE05	BE02		BE06	BE03		DS09	DS07		DS10	DS08		Noise Avg	Control Avg
									1.75	2.6		0.5	5.125		3.57143	7.5		9.4	0.5		6.75	0.875		6.275	1.43929	6-8K
									2.8	2.1		1.33333	7.71429		1.625	7		6.8	1.75		6.625	0.555556		6.04786	1.61278	10-12K
									1.1	3.25		1.75	7.25		2.25	6.11111		8.1	1.22222		7.28571	2.125		6.39937	1.68944	14-16K
									1.33333	3.875		0.75	4.8		3.875	5.875		6.42857	2		6.42857	1.375		5.48143	1.86667	22-24K
									1.125	4.9		1	7		2.14286	6		6.14286	2.16667		5.4	0.571429		5.88857	1.40119	30-32K

## Sheet: Fig. 8B - Week 2
									BE04	BE01		BE05	BE02		BE06	BE03		DS09	DS07		DS10	DS08		Noise Avg	Control Avg
									1	5.11111		1.8	3.77778		4.75	4.75		2.71429	3.66667		6.125	2.125		4.49563	2.66833	6-8K
									0.428571	2.45455		3.66667	4.1		2	5.14286		6.14286	2.57143		3.33333	2.42857		4.23472	2.21905	10-12K
									1.3	5.625		2.8	4		0.75	3.88889		4.66667	2.75		9.66667	4.125		5.56944	2.345	14-16K
									2.44444	3.375		3.16667	5.57143		3.25	4.22222		8.2	0.666667		7.83333	1.85714		5.8404	2.27698	22-24K
									3	4.33333		1.33333	4.9		2	5		8.5	2.5		7	2.42857		5.94667	2.25238	30-32K

## Sheet: Fig. 8C - Week 4
									BE04	BE01		BE05	BE02		BE06	BE03		DS09	DS07		DS10	DS08		Noise Avg	Control Avg
									3.14286	1.71429		1.66667	3.28571		4.875	6.33333		6.28571	1.375		5.28571	4.4		4.58095	3.0919	6-8K
									0.5	2		3.66667	4.14286		3.25	5		7.75	2.7		5.66667	2.83333		4.9119	2.59	10-12K
									2.57143	3.375		1.16667	3.875		2.83333	3.75		4.14286	2.3		5.28571	1.83333		4.08571	2.14095	14-16K
									1.5	3.375		1	6.16667		2.42857	1.5		2	3.5		4	5.2		3.40833	2.72571	22-24K
									4.5	3.55556		0.25	2.14286		2.42857	4.88889		3.5	4.6		8.5	5.75		4.51746	3.50571	30-32K
