# Supplementary material for: A Conditioned Behavioral Paradigm for Assessing Onset and Lasting Tinnitus in Rats
Source: PLoS One. 2016 Nov 11;11(11):e0166346. doi: 10.1371/journal.pone.0166346 (PMC5105995; doi:10.1371/journal.pone.0166346)
Supplement: S10 Fig — (XLSX) [file pone.0166346.s010.xlsx]

## Sheet: Fig. 9A
									BE04	BE01		BE05	BE02		BE06	BE03		DS12	DS11		DS14	DS13		Noise Avg	Control Avg
									1.57143	0.777778		5.28571	6.66667		0.333333	0.4		5.125	1.2		5	1.6		3.59389	1.9981	6-8K
									0.714286	2.11111		3	9.375		1	2.16667		3.5	0.857143		7.2	1.5		4.87056	1.41429	10-12K
									0.1	3.25		1.2	5		0.714286	0.666667		3.77778	2		4.44444	0		3.42778	0.802857	14-16K
									0.9	3		1.5	8		0	3		6.6	0		7.8	0		5.68	0.48	22-24K
									0.4	0.833333		4.8	8.75		0.333333	3.5		5.22222	0.6		5.22222	0.333333		4.70556	1.29333	30-32K

## Sheet: Fig. 9B
									BE04	BE01		BE05	BE02		BE06	BE03		DS12	DS11		DS14	DS13		Noise Avg	Control Avg
									2.83333	4.85714		3.42857	6.375		0.8	3.83333		3.5	0.428571		6	2.4		4.9131	1.9781	6-8K
									5	4.875		5	7.14286		1.8	2.33333		6.8	0.333333		5.1	3.33333		5.25024	3.09333	10-12K
									4.3	3.4		4.2	8.3		2.125	3.25		5.66667	1.2		8.66667	2		5.85667	2.765	14-16K
									2.25	0.833333		6.33333	7.7		2.5	4		2.83333	6		4.28571	2.42857		3.93048	3.90238	22-24K
									3	3.16667		1	6.125		0	4.5		4.5	2.75		6.6	1.66667		4.97833	1.68333	30-32K
